# Supplementary material for: Antimicrobial Peptide Papiliocin–Carbon Nanotube Hybrids: Potential Dual-Action Agents for Antimicrobial Activity and Apoptotic Cancer Cell Death
Source: Molecules. 2026 May 18;31(10):1715. doi: 10.3390/molecules31101715 (PMC13209427; doi:10.3390/molecules31101715)
Supplement: Supplementary file 1 [file molecules-31-01715-s001.zip]

Archive with 1 entries (1 files):
- molecules-4245781-supplementary.pdf
